# Supplementary material for: Identification of source and sink populations for the emergence and global spread of the East-Asia clone of community-associated MRSA
Source: Genome Biol. 2016 Jul 26;17:160. doi: 10.1186/s13059-016-1022-0 (PMC4962458; doi:10.1186/s13059-016-1022-0)
Supplement: Additional file 3: — Output from in silico antibiotic resistance testing. Genes associated with antibiotic resistance were detected using SRST2. Gene presence is denoted by the name of the gene (asterisks indicates at least one mismatched SNP or indel and a question mark indicates some low-depth bases, as described on the SRST2 website: https://github.com/katholt/srst2). Gene absence is denoted by a hyphen. The amino acid residue (IUPAC single letter code) is given for gyrA, grlA and grlB sites associated with fluoroquinolone resistance. Presence or absence of PVL based on mapping of short reads to lukF-PV and lukS-PV reference sequences is also reported. (XLSX 16 kb) [file 13059_2016_1022_MOESM3_ESM.xlsx]

## Sheet: USA_vs_Taiwan_isolates
#List of genes found to be significantly different in presence/absence between isolates from USA and Taiwan
#Genes with same "column_pattern" had identical patterns of presence/absence across the isolates
#"isolate_presence" reports the proportion of isolates for which the gene was presence
Gene_with_unique_pattern	column_pattern	USA_isolate_presence	EAsia_isolate_presence
X333993_hypothetical_protein.faa	6	0.3125	1
X333994_ugpQ.faa	6	0.3125	1
X333995_paaZ.faa	6	0.3125	1
X333996_pbp.faa	6	0.3125	1
X334009_hypothetical_protein.faa	6	0.3125	1
X334010_hypothetical_protein.faa	6	0.3125	1
X334011_hypothetical_protein.faa	6	0.3125	1
X334001_hypothetical_protein.faa	7	0.0625	0.87037
X334002_putative_transposase_OrfB.faa	8	0	0.87037
X334338_superantigen.like_protein.faa	22	0.0625	0.59259
X334349_lpl2_1.faa	24	0.1875	0.75926
X334513_tandem_five.TM_protein.faa	35	0.0625	0.61111
X335170_hypothetical_protein.faa	49	0.0625	0.61111
X335181_hypothetical_protein.faa	56	0.125	0.72222
X335380_hypothetical_protein.faa	81	0.0625	0.64815
X335381_hypothetical_protein.faa	82	0	0.57407
X335384_Phage_Conserved_Open_Reading_Frame_51.faa	85	0.5	0.96296
X335388_hypothetical_protein.faa	89	0.3125	0.88889
X335389_hypothetical_protein.faa	90	0.3125	0.87037
X335395_ssb_2.faa	96	0.0625	0.77778
X335396_ERF_superfamily.faa	97	0.0625	0.72222
X335397_Mu.like_prophage_host.nuclease_inhibitor_protein_Gam.faa	98	0.0625	0.75926
X335399_hypothetical_protein.faa	100	0	0.61111
X335403_hypothetical_protein.faa	104	0	0.57407
X335407_hypothetical_protein.faa	108	0	0.57407
X335408_hypothetical_protein.faa	108	0	0.57407
X335409_hypothetical_protein.faa	109	0	0.57407
X335410_hypothetical_protein.faa	110	0	0.57407
X335418_Int.Tn_2.faa	118	0.0625	0.59259
X335680_ebh_3.faa	122	0	0.96296
X335696_arsC_1.faa	123	0.4375	1
X336413_hypothetical_protein.faa	143	0	0.98148
X336416_hypothetical_protein.faa	144	0	0.92593
X336562_Replication_initiation_factor.faa	160	0	0.68519
X336563_cat_1.faa	161	0	0.75926
X336564_hypothetical_protein.faa	162	0	0.74074
X336565_Relaxase.Mobilisation_nuclease_domain.faa	162	0	0.74074
X336597_tandem_five.TM_protein.faa	168	0.875	0
X336652_hypothetical_protein.faa	173	0	0.92593
X336660_hypothetical_protein.faa	174	0.9375	0
X336688_hypothetical_protein.faa	175	0	0.7963
X337469_hypothetical_protein.faa	175	0	0.7963
X337470_hypothetical_protein.faa	175	0	0.7963
X337471_cysL.faa	175	0	0.7963
X337472_hypothetical_protein.faa	175	0	0.7963
X337473_putative_conserved_protein.faa	175	0	0.7963
X337474_mhqR_2.faa	175	0	0.7963
X337676_multiple_promoter_invertase.faa	175	0	0.7963
X337678_nhaX_2.faa	175	0	0.7963
X336690_hypothetical_protein.faa	177	0.8125	0.055556
X336691_helix.turn.helix_protein.faa	177	0.8125	0.055556
X336692_replication_protein.faa	177	0.8125	0.055556
X336693_hypothetical_protein.faa	177	0.8125	0.055556
X336694_Plasmid_recombination_enzyme.faa	177	0.8125	0.055556
X336695_Plasmid_recombination_enzyme.faa	177	0.8125	0.055556
X336696_Uncharacterized_ABC_transporter_ATP.binding_protein_Rv0986.MT1014.faa	177	0.8125	0.055556
X336697_hypothetical_protein.faa	177	0.8125	0.055556
X336698_bacteriocin.associated_integral_membrane_protein.faa	177	0.8125	0.055556
X336699_bacteriocin._lactococcin_972_family.faa	177	0.8125	0.055556
X336700_arsC_2.faa	177	0.8125	0.055556
X336702_bin3_2.faa	177	0.8125	0.055556
X336703_tnsB_1.faa	178	0.75	0.055556
X336708_ohrR_1.faa	181	0.875	0.055556
X336712_hypothetical_protein.faa	181	0.875	0.055556
X336713_hypothetical_protein.faa	181	0.875	0.055556
X336714_hypothetical_protein.faa	181	0.875	0.055556
X336709_acuI_1.faa	182	0.8125	0.055556
X336716_hypothetical_protein.faa	184	0.75	0.2037
X336717_Replication_initiator_protein_A_.RepA._N.terminus.faa	185	0.6875	0.14815
X337150_Replication_initiator_protein_A_.RepA._N.terminus.faa	214	0.125	0.68519
X337435_hypothetical_protein.faa	239	0.0625	0.62963
X337436_Plasmid_recombination_enzyme.faa	240	0	0.61111
X337437_hsrA.faa	241	0	0.59259
X337438_hypothetical_protein.faa	242	0	0.53704
X337479_hypothetical_protein.faa	243	0	0.92593
X337480_bin3_5.faa	243	0	0.92593
X337491_erm.faa	243	0	0.92593
X337897_Transposase_and_inactivated_derivatives._TnpA_family.faa	243	0	0.92593
X337481_topB_4.faa	244	0	0.59259
X337482_hypothetical_protein.faa	245	0	0.61111
X337483_hypothetical_protein.faa	245	0	0.61111
X337484_tnpR_3.faa	245	0	0.61111
X337485_putative_transcriptional_regulator.faa	245	0	0.61111
X337486_Nucleotidyltransferase_domain.faa	245	0	0.61111
X337487_ycgJ_1.faa	245	0	0.61111
X337488_aadK_2.faa	246	0	0.90741
X337490_aphA.faa	246	0	0.90741
X337489_hypothetical_protein.faa	247	0	0.59259
X337492_hypothetical_protein.faa	248	0	0.72222
X337674_tandem_five.TM_protein.faa	263	0.4375	0
X337677_dauA_1.faa	264	0	0.75926
X337754_hypothetical_protein.faa	265	0	0.53704
X337898_hin_13.faa	285	0	0.90741

## Sheet: USA_vs_EAsia_clade
#List of genes found to be significantly different in presence/absence between USA and East Asia clades
#Genes with same "column_pattern" had identical patterns of presence/absence across the isolates
#"clade_presence" reports the proportion of isolates in each clade for which the gene was present
Gene_with_unique_pattern	column_pattern	USA_clade_presence	EAsia_clade_presence
X333993_hypothetical_protein.faa	10	0.53125	0.95455
X333994_ugpQ.faa	10	0.53125	0.95455
X333995_paaZ.faa	10	0.53125	0.95455
X333996_pbp.faa	10	0.53125	0.95455
X333998_hypothetical_protein.faa	11	0	0.56818
X333999_HTH_domain.faa	11	0	0.56818
X334003_hypothetical_protein.faa	11	0	0.56818
X334008_hypothetical_protein.faa	11	0	0.56818
X334013_hsdR_1.faa	11	0	0.56818
X334015_hsdM_1.faa	11	0	0.56818
X334000_hypothetical_protein.faa	12	0	0.53409
X334005_hypothetical_protein.faa	12	0	0.53409
X334014_putative_nucleotidyltransferases.faa	12	0	0.53409
X334016_recombination_protein_F.faa	12	0	0.53409
X334001_hypothetical_protein.faa	13	0.03125	0.79545
X334002_putative_transposase_OrfB.faa	14	0	0.79545
X334009_hypothetical_protein.faa	15	0.28125	0.95455
X334010_hypothetical_protein.faa	15	0.28125	0.95455
X334011_hypothetical_protein.faa	15	0.28125	0.95455
X334012_hypothetical_protein.faa	16	0.03125	0.54545
X334017_pcrA_1.faa	17	0	0.42045
X334019_ddc.faa	18	0	0.52273
X334053_spa.faa	20	0.0625	0.52273
X334338_superantigen.like_protein.faa	30	0.15625	0.57955
X334349_lpl2_1.faa	33	0.1875	0.67045
X334355_lpl9_1.faa	37	0.21875	0.63636
X334362_hypothetical_protein.faa	39	0.5	0.13636
X334377_sle1_1.faa	40	0.15625	0.59091
X334477_sdrD.faa	42	0.03125	0.36364
X334513_tandem_five.TM_protein.faa	44	0.0625	0.48864
X334688_hypothetical_protein.faa	46	0	0.34091
X335181_hypothetical_protein.faa	62	0.09375	0.51136
X335346_hypothetical_protein.faa	67	0.0625	0.63636
X335347_lukDv_1.faa	68	0.03125	0.5
X335348_hlgC_1.faa	69	0.03125	0.59091
X335349_lytN_2.faa	70	0	0.43182
X335350_holin._SPP1_family.faa	71	0.25	0.73864
X335351_hypothetical_protein.faa	72	0.21875	0.875
X335353_hypothetical_protein.faa	74	0.625	0.94318
X335372_hypothetical_protein.faa	74	0.625	0.94318
X335357_hypothetical_protein.faa	78	0.59375	0.92045
X335358_hypothetical_protein.faa	78	0.59375	0.92045
X335360_hypothetical_protein.faa	78	0.59375	0.92045
X335361_hypothetical_protein.faa	78	0.59375	0.92045
X335362_hypothetical_protein.faa	78	0.59375	0.92045
X335363_hypothetical_protein.faa	78	0.59375	0.92045
X335367_phage_portal_protein._HK97_family.faa	78	0.59375	0.92045
X335368_Phage_terminase.like_protein._large_subunit.faa	78	0.59375	0.92045
X335369_hypothetical_protein.faa	78	0.59375	0.92045
X335364_hypothetical_protein.faa	80	0.5625	0.92045
X335366_clpP_2.faa	80	0.5625	0.92045
X335373_hypothetical_protein.faa	83	0.125	0.625
X335374_hypothetical_protein.faa	84	0.09375	0.55682
X335376_hypothetical_protein.faa	86	0.25	0.65909
X335378_hypothetical_protein.faa	88	0.375	0.85227
X335380_hypothetical_protein.faa	90	0.0625	0.69318
X335381_hypothetical_protein.faa	91	0	0.60227
X335382_hypothetical_protein.faa	92	0.125	0.73864
X335384_Phage_Conserved_Open_Reading_Frame_51.faa	94	0.65625	0.95455
X335385_PVL_ORF.50.like_family.faa	95	0.21875	0.71591
X335386_hypothetical_protein.faa	96	0.125	0.63636
X335387_hypothetical_protein.faa	97	0.40625	0.80682
X335388_hypothetical_protein.faa	98	0.40625	0.875
X335389_hypothetical_protein.faa	99	0.375	0.84091
X335392_hypothetical_protein.faa	102	0.0625	0.64773
X335393_hypothetical_protein.faa	103	0.0625	0.51136
X335394_hypothetical_protein.faa	104	0.375	0.78409
X335395_ssb_2.faa	105	0.25	0.78409
X335396_ERF_superfamily.faa	106	0.25	0.75
X335397_Mu.like_prophage_host.nuclease_inhibitor_protein_Gam.faa	107	0.25	0.77273
X335398_hypothetical_protein.faa	108	0.25	0.76136
X335399_hypothetical_protein.faa	109	0.15625	0.68182
X335401_hypothetical_protein.faa	111	0.125	0.68182
X335403_hypothetical_protein.faa	113	0.03125	0.65909
X335404_hypothetical_protein.faa	114	0.09375	0.60227
X335407_hypothetical_protein.faa	117	0	0.67045
X335408_hypothetical_protein.faa	118	0	0.65909
X335409_hypothetical_protein.faa	119	0.03125	0.65909
X335410_hypothetical_protein.faa	120	0.03125	0.625
X335411_hypothetical_protein.faa	121	0.03125	0.57955
X335415_hypothetical_protein.faa	125	0.53125	0.89773
X335416_hypothetical_protein.faa	126	0.0625	0.63636
X335417_hypothetical_protein.faa	127	0.03125	0.61364
X335418_Int.Tn_2.faa	128	0.0625	0.68182
X335680_ebh_3.faa	132	0	0.94318
X335696_arsC_1.faa	133	0.46875	1
X335840_map.ND2C.faa	137	0.125	0.61364
X336279_hypothetical_protein.faa	144	0.03125	0.52273
X336284_hypothetical_protein.faa	146	0.21875	0.67045
X336413_hypothetical_protein.faa	153	0.03125	0.93182
X336416_hypothetical_protein.faa	154	0	0.86364
X336477_sraP.faa	158	0.0625	0.40909
X336562_Replication_initiation_factor.faa	167	0	0.625
X336563_cat_1.faa	168	0	0.70455
X336564_hypothetical_protein.faa	169	0	0.69318
X336565_Relaxase.Mobilisation_nuclease_domain.faa	170	0	0.68182
X336568_putative_transcriptional_regulator.faa	171	0.09375	0.48864
X336587_Replication_initiation_factor.faa	177	0.5	0.125
X337261_TcpE_family.faa	177	0.5	0.125
X336597_tandem_five.TM_protein.faa	178	0.90625	0.056818
X336652_hypothetical_protein.faa	184	0	0.89773
X336660_hypothetical_protein.faa	185	0.96875	0.068182
X336688_hypothetical_protein.faa	186	0	0.80682
X337469_hypothetical_protein.faa	186	0	0.80682
X337470_hypothetical_protein.faa	186	0	0.80682
X337471_cysL.faa	186	0	0.80682
X337472_hypothetical_protein.faa	186	0	0.80682
X337676_multiple_promoter_invertase.faa	186	0	0.80682
X337678_nhaX_2.faa	186	0	0.80682
X336690_hypothetical_protein.faa	188	0.75	0.079545
X336691_helix.turn.helix_protein.faa	188	0.75	0.079545
X336692_replication_protein.faa	188	0.75	0.079545
X336693_hypothetical_protein.faa	188	0.75	0.079545
X336694_Plasmid_recombination_enzyme.faa	188	0.75	0.079545
X336696_Uncharacterized_ABC_transporter_ATP.binding_protein_Rv0986.MT1014.faa	188	0.75	0.079545
X336697_hypothetical_protein.faa	188	0.75	0.079545
X336698_bacteriocin.associated_integral_membrane_protein.faa	188	0.75	0.079545
X336699_bacteriocin._lactococcin_972_family.faa	188	0.75	0.079545
X336695_Plasmid_recombination_enzyme.faa	189	0.75	0.045455
X336700_arsC_2.faa	189	0.75	0.045455
X336702_bin3_2.faa	189	0.75	0.045455
X336703_tnsB_1.faa	190	0.71875	0.11364
X336708_ohrR_1.faa	193	0.84375	0.045455
X336712_hypothetical_protein.faa	193	0.84375	0.045455
X336713_hypothetical_protein.faa	193	0.84375	0.045455
X336714_hypothetical_protein.faa	193	0.84375	0.045455
X336709_acuI_1.faa	194	0.8125	0.045455
X337259_ftsK_2.faa	253	0.5	0.11364
X337435_hypothetical_protein.faa	268	0.0625	0.625
X337436_Plasmid_recombination_enzyme.faa	269	0.03125	0.61364
X337437_hsrA.faa	270	0	0.60227
X337438_hypothetical_protein.faa	271	0	0.56818
X337473_putative_conserved_protein.faa	272	0	0.79545
X337474_mhqR_2.faa	273	0	0.78409
X337479_hypothetical_protein.faa	275	0	0.85227
X337480_bin3_5.faa	275	0	0.85227
X337491_erm.faa	275	0	0.85227
X337897_Transposase_and_inactivated_derivatives._TnpA_family.faa	275	0	0.85227
X337481_topB_4.faa	276	0	0.64773
X337482_hypothetical_protein.faa	277	0	0.65909
X337483_hypothetical_protein.faa	277	0	0.65909
X337484_tnpR_3.faa	277	0	0.65909
X337485_putative_transcriptional_regulator.faa	277	0	0.65909
X337486_Nucleotidyltransferase_domain.faa	277	0	0.65909
X337487_ycgJ_1.faa	277	0	0.65909
X337488_aadK_2.faa	278	0	0.84091
X337489_hypothetical_protein.faa	279	0	0.64773
X337490_aphA.faa	280	0.03125	0.84091
X337492_hypothetical_protein.faa	281	0	0.68182
X337674_tandem_five.TM_protein.faa	300	0.5	0
X337677_dauA_1.faa	301	0	0.78409
X337754_hypothetical_protein.faa	302	0.03125	0.52273
X337898_hin_13.faa	315	0	0.82955
