# Supplementary material for: Identification of source and sink populations for the emergence and global spread of the East-Asia clone of community-associated MRSA
Source: Genome Biol. 2016 Jul 26;17:160. doi: 10.1186/s13059-016-1022-0 (PMC4962458; doi:10.1186/s13059-016-1022-0)
Supplement: Additional file 4: — Genes associated with either USA or East Asia clade. Genes whose presence differed significantly between the USA and East Asia clades are listed. We also report the proportion of isolates within the USA and East Asia clades for which each gene was present and note those that share the same pattern of presence or absence across the isolates (identified by having the same ‘column pattern’). Results for genes whose presence differed significantly between the USA and Taiwan isolates (as opposed to the USA and East Asia clades) are presented in a separate worksheet. (XLSX 26 kb) [file 13059_2016_1022_MOESM4_ESM.xlsx]

## Sheet: sheet1
Isolate	APH-Stph_AGly	Aac3-Ik_AGly	Aac6-Aph2_AGly	AadD_AGly	Ant6-Ia_AGly	Aph3-III_AGly	BlaZ_Bla	CatA_Phe	DfrC_Tmt	Dfr_Tmt	Dha1_Phe	ErmA_MLS	ErmB_MLS	ErmC_MLS	FosB_Fcyn	LnuA_MLS	MECA_Bla	MphC_MLS	MsrA_MLS	Sat4A_AGly	Spc_AGly	Str_AGly	Tet-38_Tet	TetK_Tet	norA_Flq	gyrA_S84L	grlA_S80F, grlA_S80Y	grlB_E422D	PVL
0864N0006_USA_2004	APH-Stph_1534*	Aac3-Ik_273*	-	-	-	-	BlaZ_1476*	-	-	-	Dha1_1050*	-	-	-	-	-	-	-	MsrA_297	-	-	-	Tet-38_1671*	-	norA_638*	S	S	D	ABSENT
0864N0090_USA_2005	APH-Stph_1534*	Aac3-Ik_273*	-	-	-	-	BlaZ_1476*	-	-	-	Dha1_1050*	-	-	-	-	-	MECA_1491	-	-	-	-	-	Tet-38_1671*	-	norA_638*?	S	S	D	ABSENT
0864N0009_USA_2004	APH-Stph_1534*	Aac3-Ik_273*	-	-	-	-	BlaZ_1476*	-	-	-	Dha1_1050*	-	-	-	-	-	-	-	-	-	-	-	Tet-38_1671*	-	norA_638*	S	S	D	ABSENT
0864N0091_USA_2005	APH-Stph_1534*	Aac3-Ik_273*	-	-	-	-	BlaZ_1476*	-	-	-	Dha1_1050*	-	-	ErmC_853*	-	-	MECA_1491	-	-	-	-	-	Tet-38_1671*	-	norA_638*	S	S	D	PRESENT
612_29_Australia_2005	APH-Stph_1534*	Aac3-Ik_273*	-	-	-	-	BlaZ_1476*	-	-	-	Dha1_1050*	-	-	-	FosB_750*?	-	MECA_1491*	-	-	-	-	-	Tet-38_1671*	-	norA_638*	S	S	D	ABSENT
0864N0035_UK_2009	APH-Stph_1534*	Aac3-Ik_273*	-	-	-	-	BlaZ_1476*	-	-	-	Dha1_1050*	-	-	ErmC_853*?	-	-	MECA_1491*	-	-	-	-	-	Tet-38_1671*	-	norA_638*	S	S	D	ABSENT
0864N0036_UK_2010	APH-Stph_1534*	Aac3-Ik_273*	-	-	-	-	BlaZ_1476*	-	-	-	Dha1_1050*	-	-	ErmC_853	-	-	MECA_1491*	-	-	-	-	-	Tet-38_1671*	-	norA_638*?	S	S	D	ABSENT
612_30_Australia_2006	APH-Stph_1534*	Aac3-Ik_273*	-	-	-	-	BlaZ_1476*	-	-	-	Dha1_1050*	-	-	-	FosB_750*?	-	MECA_1491*?	-	-	-	-	-	Tet-38_1671*	TetK_1673	norA_638*?	L	F	D	ABSENT
0864N0013_UK_2005	APH-Stph_1534*	Aac3-Ik_273*	-	-	-	-	BlaZ_1476*	-	-	-	Dha1_1050*	-	-	-	-	-	MECA_1491*	-	-	-	-	-	Tet-38_1671*	-	norA_638*	L	F	D	ABSENT
0864N0012_UK_2000	APH-Stph_1534*	Aac3-Ik_273*	-	-	-	-	-	-	-	-	Dha1_1050*	-	-	-	-	-	MECA_1491*	-	-	-	-	-	Tet-38_1671*	-	norA_638*	L	F	D	ABSENT
0864N0044_UK_2009	APH-Stph_1534*	Aac3-Ik_273*	-	-	-	-	-	-	-	-	Dha1_1050*	-	-	-	-	-	MECA_1491*	-	-	-	-	-	Tet-38_1671*	-	norA_638*	L	F	D	ABSENT
0864N0034_UK_2009	APH-Stph_1534*	Aac3-Ik_273*	-	-	-	-	BlaZ_1476*	-	-	-	Dha1_1050*	-	-	-	-	-	MECA_1491*	-	MsrA_297	-	-	-	Tet-38_1671*	-	norA_638*	L	F	D	ABSENT
0864N0007_USA_2004	APH-Stph_1534*	Aac3-Ik_273*	-	-	-	-	BlaZ_1476*	-	-	-	Dha1_1050*	-	-	-	-	-	-	-	-	-	-	-	Tet-38_1671*	-	norA_638*	S	S	D	ABSENT
612_22_Australia_2004	APH-Stph_1534*	Aac3-Ik_273*	-	-	-	Aph3-III_268	BlaZ_1476*	-	-	-	Dha1_1050*	-	-	-	-	-	MECA_1491	MphC_1444	MsrA_297*	Sat4A_586	-	-	Tet-38_1671*	-	norA_638*?	S		D	ABSENT
0864N0088_USA_2005	APH-Stph_1534*	Aac3-Ik_273*	-	-	-	-	BlaZ_1476*	-	-	-	Dha1_1050*	-	-	-	-	-	MECA_1491	-	-	-	-	-	Tet-38_1671*	-	norA_638*?	S	S	D	ABSENT
0864N0005_USA_2008	APH-Stph_1534*	Aac3-Ik_273*	-	-	-	-	BlaZ_1476*	-	-	-	Dha1_1050*	ErmA_857	-	-	-	-	-	-	-	-	Spc_73	-	Tet-38_1671*	-	norA_638*	S	S	D	ABSENT
612_102_Australia_2011	APH-Stph_1534*	Aac3-Ik_273*	-	-	-	-	BlaZ_1476*	-	-	-	Dha1_1050*	ErmA_857	-	-	-	-	MECA_1491	-	-	-	Spc_73	-	Tet-38_1671*	-	norA_638*?	S	S	D	ABSENT
0864N0001_USA_2009	APH-Stph_1534*	Aac3-Ik_273*	-	-	-	-	BlaZ_1476*	-	-	-	Dha1_1050*	ErmA_857	-	-	-	-	-	-	-	-	Spc_73*	-	Tet-38_1671*	-	norA_638*	S	S	D	ABSENT
0864N0002_USA_2010	APH-Stph_1534*	Aac3-Ik_273*	-	-	-	-	-	-	-	-	Dha1_1050*	-	-	-	-	-	-	-	-	-	-	-	Tet-38_1671*	-	norA_638*	S	S	D	ABSENT
0864N0008_USA_2005	APH-Stph_1534*	Aac3-Ik_273*	-	-	-	-	BlaZ_1476*	-	-	-	Dha1_1050*	-	-	-	-	-	-	-	-	-	-	-	Tet-38_1671*	-	norA_638*	S	S	D	ABSENT
0864N0003_USA_2009	APH-Stph_1534*	Aac3-Ik_273*	-	-	-	-	BlaZ_1476*	-	-	-	Dha1_1050*	-	-	-	-	-	-	-	-	-	-	-	Tet-38_1671*	-	norA_638*	S	S	D	ABSENT
0864N0045_UK_2010	APH-Stph_1534*	Aac3-Ik_273*	-	-	-	-	BlaZ_1476*	-	-	-	Dha1_1050*	-	-	-	-	-	MECA_1491	-	-	-	-	-	Tet-38_1671*	-	norA_638*	S	S	D	ABSENT
2245N0055_USA_2010	APH-Stph_1534*	Aac3-Ik_273*	-	-	-	-	-	Cat-pC221_1183*?	-	-	Dha1_1050*	-	-	-	-	-	-	-	-	-	-	-	Tet-38_1671*	-	norA_638*	S	S	D	ABSENT
0864N0004_USA_2010	APH-Stph_1534*	Aac3-Ik_273*	-	-	-	-	BlaZ_1476*	-	-	-	Dha1_1050*	-	-	ErmC_853*?	-	-	-	-	-	-	-	-	Tet-38_1671*	-	norA_638*	S	S	D	ABSENT
612_27_Australia_2005	APH-Stph_1534*	Aac3-Ik_273*	-	-	-	-	BlaZ_1476*	-	-	-	Dha1_1050*	-	-	-	-	-	MECA_1491	-	-	-	-	-	Tet-38_1671*	-	norA_638*?	S	S	D	ABSENT
612_32_USA_2005	APH-Stph_1534*	Aac3-Ik_273*	-	-	-	-	BlaZ_1476*	-	-	-	Dha1_1050*	-	-	-	-	-	MECA_1491*?	-	-	-	-	-	Tet-38_1671*	-	norA_638*?	S	S	D	PRESENT
0864N0010_USA_2005	APH-Stph_1534*	Aac3-Ik_273*	-	-	-	-	BlaZ_1476*	-	-	-	Dha1_1050*	-	-	-	-	-	-	-	-	-	-	-	Tet-38_1671*	-	norA_638*	S	S	D	ABSENT
0864N0087_USA_2010	APH-Stph_1534*	Aac3-Ik_273*	-	-	-	-	BlaZ_1476*	-	-	-	Dha1_1050*	-	-	-	-	-	MECA_1491	-	-	-	-	-	Tet-38_1671*	-	norA_638*?	S	S	D	ABSENT
0864N0040_UK_2010	APH-Stph_1534*	Aac3-Ik_273*	-	-	-	-	BlaZ_1476*	-	-	-	Dha1_1050*	-	-	-	-	-	-	-	-	-	-	-	Tet-38_1671*	-	norA_638*?	S	S	D	ABSENT
0864N0046_UK_2010	APH-Stph_1534*	Aac3-Ik_273*	-	-	-	-	BlaZ_1476*	-	-	-	Dha1_1050*	-	-	-	-	-	-	-	-	-	-	-	Tet-38_1671*	-	norA_638*?	S	S	D	ABSENT
0864N0033_UK_2007	APH-Stph_1534*	Aac3-Ik_273*	-	-	-	-	BlaZ_1476*	-	-	-	Dha1_1050*	-	-	-	-	-	-	-	-	-	-	-	Tet-38_1671*	-	norA_638*?	S	S	D	ABSENT
0864N0096_UK_2011	APH-Stph_1534*	Aac3-Ik_273*	-	-	-	-	-	-	-	-	Dha1_1050*	-	-	-	-	-	-	-	-	-	-	-	Tet-38_1671*	-	norA_638*?	S	S	D	ABSENT
612_105_Australia_2008	APH-Stph_1534*	Aac3-Ik_273*	-	-	-	-	BlaZ_1476*	-	-	-	Dha1_1050*	-	-	-	-	-	MECA_1491	MphC_1444	MsrA_297*	-	-	-	Tet-38_1671*	-	norA_638*	S	S	D	ABSENT
612_109_Australia_2011	APH-Stph_1534*	Aac3-Ik_273*	-	-	-	-	BlaZ_1476*	-	-	-	Dha1_1050*	-	-	-	-	-	MECA_1491	MphC_1444	MsrA_297*	-	-	-	Tet-38_1671*	-	norA_638*?	S	S	D	ABSENT
612_108_Australia_2011	APH-Stph_1534*	Aac3-Ik_273*	-	-	-	-	BlaZ_1476*	-	-	-	Dha1_1050*	-	-	-	-	-	MECA_1491	MphC_1444	MsrA_297*	-	-	-	Tet-38_1671*	-	norA_638*	S	S	D	ABSENT
0864N0041_UK_2008	APH-Stph_1534*	Aac3-Ik_273*	-	-	-	-	BlaZ_1476*	-	-	-	Dha1_1050*	-	-	-	-	-	-	-	-	-	-	-	Tet-38_1671*	-	norA_638*	S	S	D	ABSENT
0864N0015_UK_2011	APH-Stph_1534*	Aac3-Ik_273*	-	-	-	-	-	-	-	-	Dha1_1050*	-	-	-	-	-	-	-	-	-	-	-	Tet-38_1671*	-	norA_638*?	S	S	D	ABSENT
2245N0082_Taiwan_2010	APH-Stph_1534*	Aac3-Ik_273*	-	-	-	-	BlaZ_1476*	-	-	-	Dha1_1050*	-	-	-	-	-	MECA_1491*	-	-	-	-	-	Tet-38_1671*	-	norA_638*	S	S	D	ABSENT
0864N0076_Taiwan_2000	APH-Stph_1534*	Aac3-Ik_273*	-	-	Ant6-Ia_1633	Aph3-III_268	BlaZ_1476*	Cat-pC223_1184	-	-	Dha1_1050*	-	ErmB_841	-	-	-	MECA_1491	-	-	-	-	-	Tet-38_1671*	TetK_1673	norA_638*	S	S	D	ABSENT
2245N0066_Taiwan_2004	APH-Stph_1534*	Aac3-Ik_273*	-	-	Ant6-Ia_1633	Aph3-III_268	BlaZ_1476*	Cat-pC223_1184	-	-	Dha1_1050*	-	ErmB_841	-	-	-	MECA_1491	-	-	-	-	-	Tet-38_1671*	TetK_1673	norA_638*	S	S	D	ABSENT
0864N0067_Taiwan_1998	APH-Stph_1534*	Aac3-Ik_273*	-	-	Ant6-Ia_1633	Aph3-III_268	BlaZ_1476*	-	-	-	Dha1_1050*	-	ErmB_841	-	-	-	MECA_1491*	-	-	-	-	-	Tet-38_1671*	TetK_1673	norA_638*?	S	S	D	ABSENT
0864N0071_Taiwan_1998	APH-Stph_1534*	Aac3-Ik_273*	-	-	Ant6-Ia_1633	Aph3-III_268	BlaZ_1476*	Cat-pC223_1184	-	-	Dha1_1050*	-	ErmB_841	-	-	-	MECA_1491*	-	-	-	-	-	Tet-38_1671*	TetK_1673	norA_638*	S	S	D	ABSENT
0864N0011_UK_2000	APH-Stph_1534*	Aac3-Ik_273*	-	-	Ant6-Ia_1633	Aph3-III_268	BlaZ_1476*	Cat-pC223_1184	-	-	Dha1_1050*	-	ErmB_841	-	-	-	MECA_1491*	-	-	-	-	-	Tet-38_1671*	-	norA_638*	S	S	D	ABSENT
2245N0084_Taiwan_2010	APH-Stph_1534*	Aac3-Ik_273*	-	-	Ant6-Ia_1633	Aph3-III_268	-	-	-	-	Dha1_1050*	-	ErmB_841	-	-	-	MECA_1491*	-	-	-	-	-	Tet-38_1671*	-	norA_638*	S	S	D	ABSENT
612_25_Australia_2008	APH-Stph_1534*	Aac3-Ik_273*	-	-	Ant6-Ia_1633	Aph3-III_268	BlaZ_1476*	Cat-pC223_1184	-	-	Dha1_1050*	-	ErmB_841	-	-	-	MECA_1491*	-	-	-	-	-	Tet-38_1671*	-	norA_638*?	S	S	D	ABSENT
0864N0074_Taiwan_2000	APH-Stph_1534*	Aac3-Ik_273*	-	-	Ant6-Ia_1633	Aph3-III_268	BlaZ_1476*	Cat-pC223_1184	-	-	Dha1_1050*	-	ErmB_841	-	-	-	MECA_1491*	-	-	-	-	-	Tet-38_1671*	TetK_1673	norA_638*	S	S	D	ABSENT
0864N0072_Taiwan_1998	APH-Stph_1534*	Aac3-Ik_273*	Aac6-Aph2_1686	-	-	Aph3-III_268	BlaZ_1476*	Cat-pC223_1184	-	-	Dha1_1050*	-	ErmB_841	-	-	-	MECA_1491*	-	-	Sat4A_586	-	-	Tet-38_1671*	TetK_1673	norA_638*	S	S	D	ABSENT
2245N0079_Taiwan_2008	APH-Stph_1534*	Aac3-Ik_273*	Aac6-Aph2_1686	-	Ant6-Ia_1633	Aph3-III_268	BlaZ_1476*	CatA7_1185*	-	-	Dha1_1050*	-	ErmB_841	-	-	-	MECA_1491*	-	-	Sat4A_586	-	-	Tet-38_1671*	TetK_1673	norA_638*	S	S	D	ABSENT
0864N0084_Taiwan_2002	APH-Stph_1534*	Aac3-Ik_273*	Aac6-Aph2_1686	-	Ant6-Ia_1633	Aph3-III_268	BlaZ_1476*	Cat-pC223_1184	-	-	Dha1_1050*	-	ErmB_841*	-	-	-	MECA_1491*	-	-	Sat4A_586	-	-	Tet-38_1671*	-	norA_638*	S	S	D	ABSENT
2245N0071_Taiwan_2006	APH-Stph_1534*	Aac3-Ik_273*	Aac6-Aph2_1686*	-	Ant6-Ia_1633	Aph3-III_268	BlaZ_1476*	Cat-pC223_1184	-	-	Dha1_1050*	-	ErmB_841*	-	-	-	MECA_1491*	-	-	Sat4A_586	-	-	Tet-38_1671*	TetK_1673	norA_638*	S	S	D	ABSENT
2245N0088_Taiwan_2010	APH-Stph_1534*	Aac3-Ik_273*	Aac6-Aph2_1686	-	Ant6-Ia_1633	Aph3-III_268	BlaZ_1476*	Cat-pC223_1184	-	-	Dha1_1050*	-	ErmB_841	-	-	-	MECA_1491*	-	-	Sat4A_586	-	-	Tet-38_1671*	TetK_1673	norA_638*	S	S	D	ABSENT
0864N0083_Taiwan_2002	APH-Stph_1534*	Aac3-Ik_273*	-	-	-	-	-	Cat-pC223_1184	-	-	Dha1_1050*	-	ErmB_841*	-	-	-	MECA_1491*	-	-	-	-	-	Tet-38_1671*	-	norA_638*	S	S	D	ABSENT
0864N0062_Taiwan_2002	APH-Stph_1534*	Aac3-Ik_273*	Aac6-Aph2_1686	-	Ant6-Ia_1633*?	Aph3-III_268	BlaZ_1476*	Cat-pC223_1184	-	-	Dha1_1050*	-	ErmB_841*	-	-	-	MECA_1491*	-	-	Sat4A_586	-	-	Tet-38_1671*	TetK_1673	norA_638*	S	S	D	ABSENT
2245N0067_Taiwan_2004	APH-Stph_1534*	Aac3-Ik_273*	Aac6-Aph2_1686	-	Ant6-Ia_1633	Aph3-III_268	BlaZ_1476*	Cat-pC223_1184	-	-	Dha1_1050*	-	ErmB_841*	-	-	-	MECA_1491*	-	-	Sat4A_586	-	-	Tet-38_1671*	TetK_1673	norA_638*	S	S	D	ABSENT
0864N0073_Taiwan_2000	APH-Stph_1534*	Aac3-Ik_273*	Aac6-Aph2_1686	-	Ant6-Ia_1633*?	Aph3-III_268	-	Cat-pC223_1184	-	-	Dha1_1050*	-	ErmB_841	-	-	-	MECA_1491*	-	-	Sat4A_586	-	-	Tet-38_1671*	-	norA_638*	S	S	D	ABSENT
0864N0069_Taiwan_1998	APH-Stph_1534*	Aac3-Ik_273*	Aac6-Aph2_1686	-	-	Aph3-III_268	BlaZ_1476*	Cat-pC223_1184	-	-	Dha1_1050*	-	ErmB_841	-	-	-	MECA_1491*	-	-	Sat4A_586	-	-	Tet-38_1671*	TetK_1673	norA_638*	S	S	D	ABSENT
0864N0086_Taiwan_2002	APH-Stph_1534*	Aac3-Ik_273*	Aac6-Aph2_1686	-	Ant6-Ia_1633	Aph3-III_268	BlaZ_1476*	Cat-pC223_1184	-	-	Dha1_1050*	-	ErmB_841*	-	-	-	MECA_1491*	-	-	Sat4A_586	-	-	Tet-38_1671*	TetK_1673	norA_638*?	S	S	D	ABSENT
2245N0073_Taiwan_2006	APH-Stph_1534*	Aac3-Ik_273*	Aac6-Aph2_1686	-	Ant6-Ia_1633	Aph3-III_268	BlaZ_1476*	Cat-pC223_1184	-	-	Dha1_1050*	-	ErmB_841	-	-	-	MECA_1491*	-	-	Sat4A_586	-	-	Tet-38_1671*	TetK_1673	norA_638*	S	S	D	PRESENT
0864N0075_Taiwan_2000	APH-Stph_1534*	Aac3-Ik_273*	Aac6-Aph2_1686	-	Ant6-Ia_1633	Aph3-III_268	BlaZ_1476*	Cat-pC223_1184	-	-	Dha1_1050*	-	ErmB_841	-	-	-	MECA_1491*	-	-	Sat4A_586	-	-	Tet-38_1671*	TetK_1673	norA_638*	S	S	D	ABSENT
0864N0070_Taiwan_1998	APH-Stph_1534*	Aac3-Ik_273*	Aac6-Aph2_1686	-	-	Aph3-III_268	-	Cat-pC223_1184	-	-	Dha1_1050*	-	ErmB_841*	-	-	-	MECA_1491*	-	-	Sat4A_586	-	-	Tet-38_1671*	-	norA_638*	S	S	D	ABSENT
2245N0062_Taiwan_2004	APH-Stph_1534*	Aac3-Ik_273*	Aac6-Aph2_1686	-	Ant6-Ia_1633	Aph3-III_268	BlaZ_1476*	Cat-pC223_1184	-	-	Dha1_1050*	-	ErmB_841*	-	-	-	MECA_1491*	-	-	Sat4A_586	-	-	Tet-38_1671*	-	norA_638*	S	S	D	ABSENT
2245N0064_Taiwan_2004	APH-Stph_1534*	Aac3-Ik_273*	Aac6-Aph2_1686	-	Ant6-Ia_1633	Aph3-III_268	BlaZ_1476*	Cat-pC223_1184	-	-	Dha1_1050*	-	ErmB_841*	-	-	-	MECA_1491*	-	-	Sat4A_586	-	-	Tet-38_1671*	TetK_1673	norA_638*	S	S	D	ABSENT
2245N0068_Taiwan_2004	APH-Stph_1534*	Aac3-Ik_273*	Aac6-Aph2_1686	-	Ant6-Ia_1633	Aph3-III_268	BlaZ_1476*	Cat-pC223_1184	-	-	Dha1_1050*	-	ErmB_841*	-	-	-	MECA_1491*	-	-	Sat4A_586	-	-	Tet-38_1671*	-	norA_638*	S	S	D	ABSENT
0864N0042_UK_2008	APH-Stph_1534*	Aac3-Ik_273*	-	-	Ant6-Ia_1633	Aph3-III_268	BlaZ_1476*	-	-	DfrG_1081	Dha1_1050*	-	ErmB_841	-	-	-	-	-	-	-	-	-	Tet-38_1671*	TetK_1673	norA_638*	S	S	D	PRESENT
0864N0095_UK_2010	APH-Stph_1534*	Aac3-Ik_273*	-	-	Ant6-Ia_1633	Aph3-III_268	BlaZ_1476*	-	-	-	Dha1_1050*	-	ErmB_841	-	-	-	MECA_1491	-	-	-	-	-	Tet-38_1671*	TetK_1673	norA_638*?	S	S	D	PRESENT
612_24_Australia_2007	APH-Stph_1534*	Aac3-Ik_273*	-	-	Ant6-Ia_1633	Aph3-III_268	BlaZ_1476*	-	-	-	Dha1_1050*	-	ErmB_841	-	-	-	MECA_1491	-	-	-	-	-	Tet-38_1671*	TetK_1673	norA_638*?	S	S	D	PRESENT
0864N0030_UK_2006	APH-Stph_1534*	Aac3-Ik_273*	-	-	Ant6-Ia_1633	Aph3-III_268	BlaZ_1476*	Cat-pC223_1184?	-	-	Dha1_1050*	-	ErmB_841	-	-	-	-	-	-	-	-	-	Tet-38_1671*	TetK_1673	norA_638*?	S	S	D	PRESENT
612_26_Australia_2007	APH-Stph_1534*	Aac3-Ik_273*	-	-	Ant6-Ia_1633	Aph3-III_268	BlaZ_1476*	Cat-pC223_1184	-	-	Dha1_1050*	-	ErmB_841	-	FosB_750*?	-	MECA_1491	-	-	-	-	-	Tet-38_1671*	-	norA_638*?	S	S	D	PRESENT
0864N0082_Taiwan_2002	APH-Stph_1534*	Aac3-Ik_273*	-	-	Ant6-Ia_1633	Aph3-III_268	BlaZ_1476*	Cat-pC223_1184	-	-	Dha1_1050*	-	ErmB_841	-	-	-	MECA_1491	-	-	-	-	-	Tet-38_1671*	-	norA_638*	S	S	D	ABSENT
612_101_Netherlands_2008	APH-Stph_1534*	Aac3-Ik_273*	-	-	Ant6-Ia_1633	Aph3-III_268	-	Cat-pC223_1184	-	-	Dha1_1050*	-	ErmB_841	-	-	-	MECA_1491	-	-	-	-	-	Tet-38_1671*	-	norA_638*?	S	S	D	PRESENT
2245N0074_Taiwan_2006	APH-Stph_1534*	Aac3-Ik_273*	-	-	Ant6-Ia_1633	Aph3-III_268	BlaZ_1476*	Cat-pC223_1184	-	-	Dha1_1050*	-	ErmB_841	-	-	-	MECA_1491	-	-	-	-	-	Tet-38_1671*	TetK_1673	norA_638*	S	S	D	PRESENT
0864N0065_Taiwan_2002	APH-Stph_1534*	Aac3-Ik_273*	-	-	Ant6-Ia_1633	Aph3-III_268	BlaZ_1476*	Cat-pC223_1184	-	-	Dha1_1050*	-	ErmB_841	-	-	-	MECA_1491	-	-	-	-	-	Tet-38_1671*	TetK_1673	norA_638*?	S	S	D	PRESENT
2245N0081_Taiwan_2010	APH-Stph_1534*	Aac3-Ik_273*	-	-	Ant6-Ia_1633	Aph3-III_268	BlaZ_1476*	Cat-pC223_1184	-	-	Dha1_1050*	-	ErmB_841	-	-	-	MECA_1491	-	-	-	-	-	Tet-38_1671*	-	norA_638*	S	S	D	PRESENT
612_107_Australia_2011	APH-Stph_1534*	Aac3-Ik_273*	-	-	Ant6-Ia_1633	Aph3-III_268	BlaZ_1476*	Cat-pC223_1184	-	-	Dha1_1050*	-	ErmB_841	-	-	-	MECA_1491*	-	-	-	-	-	Tet-38_1671*	TetK_1673	norA_638*?	S	S	D	PRESENT
0864N0068_Taiwan_1998	APH-Stph_1534*	Aac3-Ik_273*	-	-	Ant6-Ia_1633	Aph3-III_268	-	Cat-pC223_1184	-	-	Dha1_1050*	-	ErmB_841	-	-	-	MECA_1491*	-	-	-	-	-	Tet-38_1671*	-	norA_638*	S	S	D	PRESENT
0864N0093_Taiwan_2002	APH-Stph_1534*	Aac3-Ik_273*	-	-	Ant6-Ia_1633	Aph3-III_268	BlaZ_1476*	-	-	-	Dha1_1050*	-	ErmB_841	-	-	-	MECA_1491*	-	-	-	-	-	Tet-38_1671*	TetK_1673	norA_638*	S	S	D	PRESENT
0864N0066_Taiwan_1998	APH-Stph_1534*	Aac3-Ik_273*	-	-	Ant6-Ia_1633	Aph3-III_268	BlaZ_1476*	-	-	-	Dha1_1050*	-	ErmB_841	-	-	-	MECA_1491*	-	-	-	-	-	Tet-38_1671*	TetK_1673	norA_638*	S	S	D	PRESENT
0864N0063_Taiwan_2002	APH-Stph_1534*	Aac3-Ik_273*	-	-	-	-	-	-	-	-	Dha1_1050*	-	-	-	-	-	MECA_1491*	-	-	-	-	-	Tet-38_1671*	TetK_1673	norA_638*	S	S	D	PRESENT
612_100_Netherlands_2007	APH-Stph_1534*	Aac3-Ik_273*	-	-	-	-	BlaZ_1476*	-	-	-	Dha1_1050*	-	-	-	-	-	MECA_1491*	-	-	-	-	-	Tet-38_1671*	TetK_1673	norA_638*	S	S	D	PRESENT
0864N0064_Taiwan_2002	APH-Stph_1534*	Aac3-Ik_273*	-	-	Ant6-Ia_1633	Aph3-III_268	BlaZ_1476*	Cat-pC223_1184	-	-	Dha1_1050*	-	ErmB_841	-	-	-	MECA_1491*	-	-	-	-	-	Tet-38_1671*	-	norA_638*	S	S	D	PRESENT
0864N0078_Taiwan_2000	APH-Stph_1534*	Aac3-Ik_273*	-	-	Ant6-Ia_1633	Aph3-III_268	BlaZ_1476*	Cat-pC223_1184	-	-	Dha1_1050*	-	ErmB_841	-	-	-	MECA_1491*	-	-	-	-	-	Tet-38_1671*	TetK_1673	norA_638*	S	S	D	PRESENT
2245N0069_Taiwan_2004	APH-Stph_1534*	Aac3-Ik_273*	-	-	Ant6-Ia_1633	Aph3-III_268	BlaZ_1476*	Cat-pC223_1184	-	-	Dha1_1050*	-	ErmB_841	-	-	-	MECA_1491*	-	-	-	-	-	Tet-38_1671*	TetK_1673	norA_638*	S	S	D	ABSENT
0864N0081_Taiwan_2002	APH-Stph_1534*	Aac3-Ik_273*	-	-	Ant6-Ia_1633	Aph3-III_268	BlaZ_1476*	Cat-pC223_1184	-	-	Dha1_1050*	-	ErmB_841	-	-	-	MECA_1491*	-	-	-	-	-	Tet-38_1671*	TetK_1673	norA_638*	S	S	D	ABSENT
0864N0029_UK_2006	APH-Stph_1534*	Aac3-Ik_273*	-	-	Ant6-Ia_1633	Aph3-III_268	BlaZ_1476*	-	-	-	Dha1_1050*	-	ErmB_841	-	-	-	MECA_1491*	-	-	-	-	-	Tet-38_1671*	TetK_1673	norA_638*?	S	S	D	PRESENT
0864N0032_UK_2007	APH-Stph_1534*	Aac3-Ik_273*	-	-	Ant6-Ia_1633	Aph3-III_268	BlaZ_1476*	Cat-pC223_1184	-	-	Dha1_1050*	-	ErmB_841	-	-	-	MECA_1491*	-	-	-	-	-	Tet-38_1671*	TetK_1673	norA_638*?	S	S	D	PRESENT
0864N0014_UK_2006	APH-Stph_1534*	Aac3-Ik_273*	-	-	Ant6-Ia_1633	Aph3-III_268	BlaZ_1476*	-	-	-	Dha1_1050*	-	ErmB_841	-	-	-	MECA_1491*	-	-	-	-	-	Tet-38_1671*	TetK_1673	norA_638*?	S	S	D	PRESENT
0864N0080_Taiwan_2000	APH-Stph_1534*	Aac3-Ik_273*	-	-	Ant6-Ia_1633	Aph3-III_268	BlaZ_1476*	-	-	-	Dha1_1050*	-	ErmB_841	-	-	-	MECA_1491*	-	-	-	-	-	Tet-38_1671*	TetK_1673	norA_638*	S	S	D	PRESENT
2245N0061_Taiwan_2004	APH-Stph_1534*	Aac3-Ik_273*	-	-	Ant6-Ia_1633	Aph3-III_268	BlaZ_1476*	Cat-pC223_1184	-	-	Dha1_1050*	-	ErmB_841	-	-	-	MECA_1491*	-	-	-	-	-	Tet-38_1671*	-	norA_638*	S	S	D	PRESENT
2245N0072_Taiwan_2006	APH-Stph_1534*	Aac3-Ik_273*	Aac6-Aph2_1686	AadD_63*	Ant6-Ia_1633	Aph3-III_268	BlaZ_1476*	Cat-pC223_1184	-	-	Dha1_1050*	-	ErmB_841	-	-	-	MECA_1491*	-	-	-	-	-	Tet-38_1671*	-	norA_638*	S	S	D	PRESENT
612_92_Netherlands_2002	APH-Stph_1534*	Aac3-Ik_273*	-	-	Ant6-Ia_1633	Aph3-III_268	BlaZ_1476*	Cat-pC223_1184	-	-	Dha1_1050*	-	ErmB_841	-	-	-	MECA_1491*	-	-	-	-	-	Tet-38_1671*	TetK_1673	norA_638*	S	S	D	PRESENT
2245N0063_Taiwan_2004	APH-Stph_1534*	Aac3-Ik_273*	-	-	-	-	BlaZ_1476*	-	-	-	Dha1_1050*	-	-	-	-	-	MECA_1491*	-	-	-	-	-	Tet-38_1671*	TetK_1673	norA_638*	S	S	D	PRESENT
612_96_Netherlands_2006	APH-Stph_1534*	Aac3-Ik_273*	Aac6-Aph2_1686*?	-	-	-	BlaZ_1476*	Cat-pC223_1184	DfrC_1576*?	-	Dha1_1050*	-	-	-	-	-	MECA_1491*	-	-	-	-	Str_1480*?	Tet-38_1671*	TetK_1673	norA_638*?	S	S	D	PRESENT
612_99_Netherlands_2007	APH-Stph_1534*	Aac3-Ik_273*	-	-	-	-	BlaZ_1476*	Cat-pC223_1184	-	-	Dha1_1050*	-	-	-	-	-	MECA_1491*	-	-	-	-	-	Tet-38_1671*	TetK_1673	norA_638*?	S	S	D	PRESENT
0864N0077_Taiwan_2000	APH-Stph_1534*	Aac3-Ik_273*	-	-	Ant6-Ia_1633	Aph3-III_268	BlaZ_1476*	-	-	-	Dha1_1050*	-	ErmB_841	-	-	-	MECA_1491*	-	-	-	-	-	Tet-38_1671*	TetK_1673	norA_638*	S	S	D	PRESENT
0864N0039_UK_2007	APH-Stph_1534*	Aac3-Ik_273*	-	-	Ant6-Ia_1633	Aph3-III_268	BlaZ_1476*	Cat-pC223_1184	-	-	Dha1_1050*	-	ErmB_841	-	-	-	MECA_1491*	-	-	-	-	-	Tet-38_1671*	-	norA_638*?	S	S	D	PRESENT
2245N0070_Taiwan_2006	APH-Stph_1534*	Aac3-Ik_273*	-	-	Ant6-Ia_1633	Aph3-III_268	BlaZ_1476*	Cat-pC223_1184	-	-	Dha1_1050*	-	ErmB_841	-	-	LnuA_1573*	MECA_1491*	-	-	-	-	-	Tet-38_1671*	-	norA_638*	S	S	D	PRESENT
612_23_Australia_2007	APH-Stph_1534*	Aac3-Ik_273*	-	-	Ant6-Ia_1633	Aph3-III_268	BlaZ_1476*	Cat-pC223_1184	-	-	Dha1_1050*	-	ErmB_841	-	-	-	MECA_1491*	-	-	-	-	-	Tet-38_1671*	-	norA_638*?	S	S	D	PRESENT
0864N0043_UK_2009	APH-Stph_1534*	Aac3-Ik_273*	-	-	Ant6-Ia_1633	Aph3-III_268	BlaZ_1476*	Cat-pC223_1184	-	-	Dha1_1050*	-	ErmB_841	-	-	-	MECA_1491*	-	-	-	-	-	Tet-38_1671*	-	norA_638*	S	S	D	PRESENT
0864N0031_UK_2007	APH-Stph_1534*	Aac3-Ik_273*	-	-	Ant6-Ia_1633	Aph3-III_268	BlaZ_1476*	Cat-pC223_1184	-	-	Dha1_1050*	-	ErmB_841	-	-	-	MECA_1491*	-	-	-	-	-	Tet-38_1671*	TetK_1673	norA_638*	S	S	D	PRESENT
2245N0076_Taiwan_2006	APH-Stph_1534*	Aac3-Ik_273*	-	-	Ant6-Ia_1633	Aph3-III_268	-	Cat-pC223_1184	-	-	Dha1_1050*	-	ErmB_841	-	-	-	MECA_1491*	-	-	-	-	-	Tet-38_1671*	-	norA_638*	S	S	D	PRESENT
0864N0028_UK_2006	APH-Stph_1534*	Aac3-Ik_273*	-	-	Ant6-Ia_1633	Aph3-III_268	BlaZ_1476*	Cat-pC223_1184	-	-	Dha1_1050*	-	ErmB_841	-	-	-	MECA_1491*	-	-	-	-	-	Tet-38_1671*	TetK_1673	norA_638*?	S	S	D	PRESENT
2245N0080_Taiwan_2010	APH-Stph_1534*	Aac3-Ik_273*	-	-	Ant6-Ia_1633	Aph3-III_268	BlaZ_1476*	Cat-pC223_1184	-	-	Dha1_1050*	-	ErmB_841	-	-	-	MECA_1491*	-	-	Sat4A_586*	-	-	Tet-38_1671*	TetK_1673	norA_638*	S	S	D	PRESENT
2245N0078_Taiwan_2006	APH-Stph_1534*	Aac3-Ik_273*	-	-	Ant6-Ia_1633	Aph3-III_268	BlaZ_1476*	Cat-pC221_1183*	-	-	Dha1_1050*	-	ErmB_841	-	-	-	MECA_1491*	-	-	-	-	-	Tet-38_1671*	-	norA_638*	S	S	D	PRESENT
2245N0087_Taiwan_2010	APH-Stph_1534*	Aac3-Ik_273*	Aac6-Aph2_1686	AadD_63*	Ant6-Ia_1633	Aph3-III_268	BlaZ_1476*	Cat-pC223_1184	-	-	Dha1_1050*	-	ErmB_841	-	-	-	MECA_1491*	-	-	-	-	-	Tet-38_1671*	-	norA_638*	S	S	D	PRESENT
2245N0085_Taiwan_2010	APH-Stph_1534*	Aac3-Ik_273*	Aac6-Aph2_1686	AadD_63*	Ant6-Ia_1633	Aph3-III_268	BlaZ_1476*	Cat-pC223_1184	-	-	Dha1_1050*	-	ErmB_841	-	-	-	MECA_1491*	-	-	-	-	-	Tet-38_1671*	-	norA_638*	S	S	D	ABSENT
2245N0077_Taiwan_2006	APH-Stph_1534*	Aac3-Ik_273*	-	-	Ant6-Ia_1633	Aph3-III_268	BlaZ_1476*	Cat-pC223_1184	-	-	Dha1_1050*	-	ErmB_841	-	-	-	MECA_1491*	-	-	-	-	-	Tet-38_1671*	TetK_1673	norA_638*	S	S	D	PRESENT
2245N0075_Taiwan_2006	APH-Stph_1534*	Aac3-Ik_273*	-	-	-	-	BlaZ_1476*	-	-	-	Dha1_1050*	-	-	-	-	-	MECA_1491*	-	-	-	-	-	Tet-38_1671*	-	norA_638*	S	S	D	PRESENT
0864N0085_Taiwan_2002	APH-Stph_1534*	Aac3-Ik_273*	-	-	Ant6-Ia_1633	Aph3-III_268	BlaZ_1476*	-	-	-	Dha1_1050*	-	ErmB_841	-	-	-	MECA_1491*	-	-	-	-	-	Tet-38_1671*	TetK_1673	norA_638*	S	S	D	PRESENT
2245N0058_Netherlands_2002	APH-Stph_1534*	Aac3-Ik_273*	-	-	Ant6-Ia_1633	Aph3-III_268	BlaZ_1476*	Cat-pC223_1184	-	-	Dha1_1050*	-	ErmB_841	-	-	-	MECA_1491*	-	-	-	-	-	Tet-38_1671*	-	norA_638*	S	S	D	PRESENT
2245N0065_Taiwan_2004	APH-Stph_1534*	Aac3-Ik_273*	-	-	Ant6-Ia_1633	Aph3-III_268	-	Cat-pC223_1184	-	-	Dha1_1050*	-	ErmB_841	-	-	-	MECA_1491*	-	-	-	-	-	Tet-38_1671*	-	norA_638*	S	S	D	PRESENT
2245N0083_Taiwan_2010	APH-Stph_1534*	Aac3-Ik_273*	-	-	Ant6-Ia_1633	Aph3-III_268	BlaZ_1476*	-	-	-	Dha1_1050*	-	ErmB_841	-	-	-	MECA_1491*	-	-	-	-	-	Tet-38_1671*	TetK_1673	norA_638*	S	F	D	PRESENT
0864N0079_Taiwan_2000	APH-Stph_1534*	Aac3-Ik_273*	-	-	Ant6-Ia_1633	Aph3-III_268	-	-	-	DfrG_1081	Dha1_1050*	-	ErmB_841	-	-	-	MECA_1491*	-	-	-	-	-	Tet-38_1671*	-	norA_638*	S	S	D	PRESENT
2245N0086_Taiwan_2010	APH-Stph_1534*	Aac3-Ik_273*	-	-	Ant6-Ia_1633*	Aph3-III_268	BlaZ_1476*	Cat-pC223_1184	-	-	Dha1_1050*	-	ErmB_841	-	-	-	MECA_1491*	-	-	-	-	-	Tet-38_1671*	TetK_1673	norA_638*	S	S	D	PRESENT
612_97_Netherlands_2006	APH-Stph_1534*	Aac3-Ik_273*	Aac6-Aph2_1686*?	-	Ant6-Ia_1633	Aph3-III_268	BlaZ_1476*	Cat-pC223_1184	DfrC_1576*?	-	Dha1_1050*	-	ErmB_841	-	-	-	MECA_1491*	-	-	-	-	-	Tet-38_1671*	TetK_1673	norA_638*?	S	S	D	PRESENT
612_95_Netherlands_2006	APH-Stph_1534*	Aac3-Ik_273*	-	-	Ant6-Ia_1633	Aph3-III_268	BlaZ_1476*	Cat-pC223_1184	-	-	Dha1_1050*	-	ErmB_841	-	-	-	MECA_1491*	-	-	-	-	-	Tet-38_1671*	TetK_1673	norA_638*	S	S	D	PRESENT
612_93_Netherlands_2003	APH-Stph_1534*	Aac3-Ik_273*	-	-	Ant6-Ia_1633	Aph3-III_268	BlaZ_1476*	Cat-pC223_1184	-	-	Dha1_1050*	-	ErmB_841?	-	-	-	MECA_1491*	-	-	-	-	-	Tet-38_1671*	TetK_1673	norA_638*?	S	S	D	PRESENT
612_94_Netherlands_2005	APH-Stph_1534*	Aac3-Ik_273*	-	-	Ant6-Ia_1633	Aph3-III_268	BlaZ_1476*	-	-	-	Dha1_1050*	-	ErmB_841	-	-	-	MECA_1491*	-	-	-	-	-	Tet-38_1671*	TetK_1673	norA_638*	S	S	D	PRESENT
612_98_Netherlands_2007	APH-Stph_1534*	Aac3-Ik_273*	Aac6-Aph2_1686*?	-	-	-	BlaZ_1476*	-	DfrC_1576*	-	Dha1_1050*	-	-	-	-	-	MECA_1491*	-	-	-	-	-	Tet-38_1671*	TetK_1673*	norA_638*	S	S	D	PRESENT
2245N0060_Netherlands_2004	APH-Stph_1534*	Aac3-Ik_273*	-	-	Ant6-Ia_1633	Aph3-III_268	BlaZ_1476*	Cat-pC223_1184	-	-	Dha1_1050*	-	ErmB_841	-	-	-	MECA_1491*	-	-	Sat4A_586*	-	-	Tet-38_1671*	TetK_1673	norA_638*	S	S	D	PRESENT
2245N0059_Netherlands_2003	APH-Stph_1534*	Aac3-Ik_273*	-	-	Ant6-Ia_1633	Aph3-III_268	BlaZ_1476*	Cat-pC223_1184	-	-	Dha1_1050*	-	ErmB_841	-	-	-	MECA_1491*	-	-	-	-	-	Tet-38_1671*	TetK_1673	norA_638*	S	S	D	PRESENT
